# Supplementary material for: Transcriptome analysis during ripening of table grape berry cv. Thompson Seedless
Source: PLoS One. 2018 Jan 10;13(1):e0190087. doi: 10.1371/journal.pone.0190087 (PMC5761854; doi:10.1371/journal.pone.0190087)
Supplement: S1 Table — (XLSX) [file pone.0190087.s010.xlsx]

## Sheet: Table S1
Quality processing results of transcriptomic libraries
Library	N° reads input	N° reads processed	% reads processed
A1_1	20.817.648	20.459.307	98.28
A1_2	21.087.404	20.706.331	98.19
A2_1	21.381.092	21.013.733	98.28
A2_2	20.758.156	20.3854	98.21
A3_1	18.379.892	18.025.950	98.07
A3_2	22.531.590	22.063.465	97.92
A4_1	22.737.262	22.307.245	98.11
A4_2	21.489.360	21.092.386	98.15
