# Supplementary material for: Transcriptome analysis during ripening of table grape berry cv. Thompson Seedless
Source: PLoS One. 2018 Jan 10;13(1):e0190087. doi: 10.1371/journal.pone.0190087 (PMC5761854; doi:10.1371/journal.pone.0190087)
Supplement: S2 Table — (XLSX) [file pone.0190087.s011.xlsx]

## Sheet: Table S1
in red: term selected by REVIGO in treemap
Developmental Moment: A1 (veraison)								Developmental Moment: A2								Developmental Moment: A3								Developmental Moment: A4 (harvest)
Annotated number in query list: 255								Annotated number in query list: 300								Annotated number in query list: 345								Annotated number in query list: 407
Annotated number in background/reference: 13212								Annotated number in background/reference: 13212								Annotated number in background/reference: 13212								Annotated number in background/reference: 13212
Significant GO terms: 147								Significant GO terms: 167								Significant GO terms: 166								Significant GO terms: 191
GO term	Ontology	Description	Number in input list	Number in BG/Ref	p-value	FDR		GO term	Ontology	Description	Number in input list	Number in BG/Ref	p-value	FDR		GO term	Ontology	Description	Number in input list	Number in BG/Ref	p-value	FDR		GO term	Ontology	Description	Number in input list	Number in BG/Ref	p-value	FDR
GO:0006412	P	translation	41	367	1e-18	2.2e-15		GO:0006412	P	translation	55	367	3.8e-27	1.2e-23		GO:0046686	P	response to cadmium ion	48	317	3e-21	1e-17		GO:0006412	P	translation	57	367	4.6e-22	1.6e-18
GO:0010035	P	response to inorganic substance	55	696	1.5e-18	2.2e-15		GO:0046686	P	response to cadmium ion	40	317	1.8e-17	2.8e-14		GO:0010038	P	response to metal ion	51	390	5.1e-20	8.4e-17		GO:0046686	P	response to cadmium ion	49	317	5.6e-19	1e-15
GO:0046686	P	response to cadmium ion	34	317	3.6e-15	3.5e-12		GO:0010035	P	response to inorganic substance	58	696	4e-17	4.1e-14		GO:0019318	P	hexose metabolic process	51	456	2.2e-17	2.2e-14		GO:0019318	P	hexose metabolic process	57	456	4.6e-18	3.3e-15
GO:0009651	P	response to salt stress	41	494	1.4e-14	1e-11		GO:0006006	P	glucose metabolic process	44	423	2.9e-16	2.2e-13		GO:0006006	P	glucose metabolic process	49	423	2.7e-17	2.2e-14		GO:0006006	P	glucose metabolic process	55	423	3.9e-18	3.3e-15
GO:0010038	P	response to metal ion	36	390	3.7e-14	2.1e-11		GO:0010038	P	response to metal ion	42	390	4.8e-16	2.9e-13		GO:0009651	P	response to salt stress	52	494	1.1e-16	7e-14		GO:0080129	P	proteasome core complex assembly	29	97	4.5e-18	3.3e-15
GO:0006970	P	response to osmotic stress	41	529	1.2e-13	5.8e-11		GO:0009651	P	response to salt stress	47	494	5.9e-16	3e-13		GO:0010035	P	response to inorganic substance	62	696	1.4e-16	7.7e-14		GO:0010038	P	response to metal ion	52	390	1.3e-17	8e-15
GO:0009266	P	response to temperature stimulus	42	629	5.9e-12	2.5e-09		GO:0019318	P	hexose metabolic process	45	456	7.6e-16	3.4e-13		GO:0006970	P	response to osmotic stress	53	529	3.5e-16	1.7e-13		GO:0043248	P	proteasome assembly	31	129	6e-17	3.1e-14
GO:0009628	P	response to abiotic stimulus	75	1754	2.3e-11	8.3e-09		GO:0006970	P	response to osmotic stress	48	529	1.5e-15	5.8e-13		GO:0006412	P	translation	44	367	4.3e-16	1.8e-13		GO:0051788	P	response to misfolded protein	31	135	1.8e-16	8.1e-14
GO:0009408	P	response to heat	23	208	7.7e-11	2.5e-08		GO:0019320	P	hexose catabolic process	38	364	3.3e-14	1.1e-11		GO:0006096	P	glycolysis	29	158	4.2e-15	1.5e-12		GO:0006096	P	glycolysis	33	158	2.1e-16	8.3e-14
GO:0042221	P	response to chemical stimulus	90	2414	1.4e-10	3.8e-08		GO:0046365	P	monosaccharide catabolic process	38	368	4.6e-14	1.4e-11		GO:0019320	P	hexose catabolic process	42	364	7.1e-15	2.3e-12		GO:0010035	P	response to inorganic substance	67	696	8.9e-16	3.2e-13
GO:0006006	P	glucose metabolic process	32	423	1.4e-10	3.8e-08		GO:0046164	P	alcohol catabolic process	38	374	7.3e-14	2e-11		GO:0046365	P	monosaccharide catabolic process	42	368	1e-14	3e-12		GO:0019320	P	hexose catabolic process	47	364	1.7e-15	5.4e-13
GO:0019318	P	hexose metabolic process	33	456	2.1e-10	5e-08		GO:0006007	P	glucose catabolic process	37	363	1.5e-13	3.8e-11		GO:0046164	P	alcohol catabolic process	42	374	1.7e-14	4.6e-12		GO:0046365	P	monosaccharide catabolic process	47	368	2.4e-15	7.3e-13
GO:0006096	P	glycolysis	19	158	1e-09	2.3e-07		GO:0044275	P	cellular carbohydrate catabolic process	38	406	7.7e-13	1.8e-10		GO:0016052	P	carbohydrate catabolic process	45	431	2e-14	5e-12		GO:0046164	P	alcohol catabolic process	47	374	4.2e-15	1.2e-12
GO:0006833	P	water transport	16	106	1.2e-09	2.3e-07		GO:0006096	P	glycolysis	24	158	2e-12	4.3e-10		GO:0006007	P	glucose catabolic process	41	363	3e-14	6.9e-12		GO:0009853	P	photorespiration	28	122	5.5e-15	1.4e-12
GO:0042044	P	fluid transport	16	106	1.2e-09	2.3e-07		GO:0006066	P	alcohol metabolic process	55	830	2.2e-12	4.3e-10		GO:0044275	P	cellular carbohydrate catabolic process	43	406	5.1e-14	1.1e-11		GO:0006007	P	glucose catabolic process	46	363	6.4e-15	1.5e-12
GO:0006950	P	response to stress	89	2477	1.3e-09	2.3e-07		GO:0005996	P	monosaccharide metabolic process	47	627	2.1e-12	4.3e-10		GO:0006066	P	alcohol metabolic process	63	830	8.3e-14	1.7e-11		GO:0009651	P	response to salt stress	54	494	6.9e-15	1.5e-12
GO:0050896	P	response to stimulus	119	3825	2.5e-09	4.2e-07		GO:0016052	P	carbohydrate catabolic process	38	431	4.1e-12	7.5e-10		GO:0005996	P	monosaccharide metabolic process	53	627	2.2e-13	4.2e-11		GO:0009057	P	macromolecule catabolic process	75	886	7.8e-15	1.6e-12
GO:0019319	P	hexose biosynthetic process	17	134	3.8e-09	6.2e-07		GO:0019319	P	hexose biosynthetic process	22	134	4.4e-12	7.6e-10		GO:0044265	P	cellular macromolecule catabolic process	62	850	7.1e-13	1.3e-10		GO:0016052	P	carbohydrate catabolic process	50	431	9.3e-15	1.8e-12
GO:0019320	P	hexose catabolic process	27	364	6.3e-09	9.2e-07		GO:0046364	P	monosaccharide biosynthetic process	22	141	1.1e-11	1.8e-09		GO:0007030	P	Golgi organization	24	129	8.1e-13	1.4e-10		GO:0044265	P	cellular macromolecule catabolic process	73	850	9.6e-15	1.8e-12
GO:0006066	P	alcohol metabolic process	43	830	6.1e-09	9.2e-07		GO:0007030	P	Golgi organization	21	129	1.6e-11	2.5e-09		GO:0009057	P	macromolecule catabolic process	63	886	1.3e-12	2.1e-10		GO:0043094	P	cellular metabolic compound salvage	29	138	1.3e-14	2.3e-12
GO:0006094	P	gluconeogenesis	16	123	8.1e-09	1e-06		GO:0006094	P	gluconeogenesis	20	123	5e-11	7.4e-09		GO:0006833	P	water transport	21	106	8e-12	1.2e-09		GO:0044275	P	cellular carbohydrate catabolic process	48	406	1.8e-14	3e-12
GO:0046364	P	monosaccharide biosynthetic process	17	141	7.7e-09	1e-06		GO:0044282	P	small molecule catabolic process	46	677	8.6e-11	1.2e-08		GO:0042044	P	fluid transport	21	106	8e-12	1.2e-09		GO:0006066	P	alcohol metabolic process	70	830	8.6e-14	1.4e-11
GO:0046365	P	monosaccharide catabolic process	27	368	7.9e-09	1e-06		GO:0006833	P	water transport	18	106	2.5e-10	3.3e-08		GO:0019319	P	hexose biosynthetic process	23	134	1.1e-11	1.5e-09		GO:0006970	P	response to osmotic stress	54	529	9.1e-14	1.4e-11
GO:0046164	P	alcohol catabolic process	27	374	1.1e-08	1.3e-06		GO:0042044	P	fluid transport	18	106	2.5e-10	3.3e-08		GO:0080129	P	proteasome core complex assembly	20	97	1.3e-11	1.8e-09		GO:0005996	P	monosaccharide metabolic process	59	627	1.5e-13	2.2e-11
GO:0007030	P	Golgi organization	16	129	1.5e-08	1.7e-06		GO:0046165	P	alcohol biosynthetic process	24	209	3.9e-10	4.9e-08		GO:0046364	P	monosaccharide biosynthetic process	23	141	2.7e-11	3.5e-09		GO:0051789	P	response to protein stimulus	35	241	4e-13	5.7e-11
GO:0006414	P	translational elongation	9	27	1.6e-08	1.8e-06		GO:0044265	P	cellular macromolecule catabolic process	51	850	4.7e-10	5.6e-08		GO:0043248	P	proteasome assembly	22	129	3.4e-11	4.3e-09		GO:0007030	P	Golgi organization	26	129	7.2e-13	9.9e-11
GO:0006007	P	glucose catabolic process	26	363	2.4e-08	2.6e-06		GO:0009057	P	macromolecule catabolic process	52	886	6.4e-10	7.3e-08		GO:0044282	P	small molecule catabolic process	51	677	3.6e-11	4.4e-09		GO:0044282	P	small molecule catabolic process	60	677	9.7e-13	1.3e-10
GO:0044275	P	cellular carbohydrate catabolic process	27	406	5.4e-08	5.6e-06		GO:0009266	P	response to temperature stimulus	41	629	3.3e-09	3.6e-07		GO:0051788	P	response to misfolded protein	22	135	7.4e-11	8.4e-09		GO:0051603	P	proteolysis involved in cellular protein catabolic process	39	311	1.1e-12	1.5e-10
GO:0046165	P	alcohol biosynthetic process	19	209	6.7e-08	6.7e-06		GO:0044281	P	small molecule metabolic process	107	2750	3.4e-09	3.6e-07		GO:0042221	P	response to chemical stimulus	114	2414	7.4e-11	8.4e-09		GO:0044257	P	cellular protein catabolic process	39	335	9.1e-12	1e-09
GO:0005996	P	monosaccharide metabolic process	34	627	1e-07	1e-05		GO:0006414	P	translational elongation	10	27	5.1e-09	5.3e-07		GO:0006094	P	gluconeogenesis	21	123	9.4e-11	1e-08		GO:0044248	P	cellular catabolic process	94	1458	8.9e-12	1e-09
GO:0016052	P	carbohydrate catabolic process	27	431	1.7e-07	1.6e-05		GO:0019538	P	protein metabolic process	108	2847	1.1e-08	1.1e-06		GO:0046165	P	alcohol biosynthetic process	26	209	2.9e-10	3.1e-08		GO:0019319	P	hexose biosynthetic process	25	134	8.9e-12	1e-09
GO:0044281	P	small molecule metabolic process	89	2750	1.9e-07	1.7e-05		GO:0009628	P	response to abiotic stimulus	77	1754	1.1e-08	1.1e-06		GO:0006950	P	response to stress	113	2477	7.4e-10	7.6e-08		GO:0006511	P	ubiquitin-dependent protein catabolic process	33	246	1.3e-11	1.4e-09
GO:0044282	P	small molecule catabolic process	35	677	2e-07	1.8e-05		GO:0044267	P	cellular protein metabolic process	100	2584	2e-08	1.9e-06		GO:0051789	P	response to protein stimulus	27	241	1.1e-09	1.1e-07		GO:0034621	P	cellular macromolecular complex subunit organization	44	424	1.3e-11	1.4e-09
GO:0006457	P	protein folding	20	251	2.2e-07	1.9e-05		GO:0006950	P	response to stress	97	2477	2.1e-08	1.9e-06		GO:0009853	P	photorespiration	19	122	2.9e-09	2.8e-07		GO:0009056	P	catabolic process	96	1515	1.3e-11	1.4e-09
GO:0009644	P	response to high light intensity	16	168	4.2e-07	3.5e-05		GO:0042221	P	response to chemical stimulus	95	2414	2.5e-08	2.2e-06		GO:0043094	P	cellular metabolic compound salvage	20	138	3.4e-09	3.2e-07		GO:0019941	P	modification-dependent protein catabolic process	33	248	1.6e-11	1.6e-09
GO:0019538	P	protein metabolic process	90	2847	4.5e-07	3.6e-05		GO:0044248	P	cellular catabolic process	66	1458	5.8e-08	4.9e-06		GO:0051603	P	proteolysis involved in cellular protein catabolic process	29	311	1.2e-08	1.1e-06		GO:0006950	P	response to stress	134	2477	1.6e-11	1.6e-09
GO:0009987	P	cellular process	194	8134	7.7e-07	6e-05		GO:0042274	P	ribosomal small subunit biogenesis	6	6	9.4e-08	7.8e-06		GO:0044248	P	cellular catabolic process	75	1458	1.4e-08	1.2e-06		GO:0043632	P	modification-dependent macromolecule catabolic process	33	248	1.6e-11	1.6e-09
GO:0042274	P	ribosomal small subunit biogenesis	5	6	9.9e-07	7.5e-05		GO:0009987	P	cellular process	228	8134	1.1e-07	8.6e-06		GO:0009056	P	catabolic process	77	1515	1.4e-08	1.2e-06		GO:0030163	P	protein catabolic process	39	344	1.9e-11	1.8e-09
GO:0044267	P	cellular protein metabolic process	82	2584	1.7e-06	0.00013		GO:0009056	P	catabolic process	66	1515	2.3e-07	1.8e-05		GO:0050896	P	response to stimulus	148	3825	3.8e-08	3.2e-06		GO:0046364	P	monosaccharide biosynthetic process	25	141	2.4e-11	2.2e-09
GO:0006091	P	generation of precursor metabolites and energy	27	496	2.2e-06	0.00016		GO:0044249	P	cellular biosynthetic process	141	4325	2.8e-07	2.2e-05		GO:0044257	P	cellular protein catabolic process	29	335	5.4e-08	4.4e-06		GO:0042221	P	response to chemical stimulus	131	2414	2.5e-11	2.3e-09
GO:0044248	P	cellular catabolic process	54	1458	2.7e-06	0.00019		GO:0001510	P	RNA methylation	15	123	4.1e-07	3.1e-05		GO:0034621	P	cellular macromolecular complex subunit organization	33	424	6.7e-08	5.4e-06		GO:0006094	P	gluconeogenesis	23	123	5.9e-11	5.2e-09
GO:0042542	P	response to hydrogen peroxide	16	197	3e-06	0.0002		GO:0009058	P	biosynthetic process	143	4457	5.8e-07	4.2e-05		GO:0030163	P	protein catabolic process	29	344	9.2e-08	7.2e-06		GO:0019538	P	protein metabolic process	145	2847	1.2e-10	9.9e-09
GO:0006598	P	polyamine catabolic process	7	28	3.4e-06	0.00023		GO:0050896	P	response to stimulus	127	3825	7.3e-07	5.2e-05		GO:0006508	P	proteolysis	39	570	1e-07	7.9e-06		GO:0006833	P	water transport	21	106	1.6e-10	1.3e-08
GO:0006972	P	hyperosmotic response	14	157	4.6e-06	0.0003		GO:0044237	P	cellular metabolic process	193	6652	9.4e-07	6.6e-05		GO:0044262	P	cellular carbohydrate metabolic process	66	1281	1.2e-07	9e-06		GO:0042044	P	fluid transport	21	106	1.6e-10	1.3e-08
GO:0009642	P	response to light intensity	16	206	5e-06	0.00033		GO:0006810	P	transport	83	2179	1.1e-06	7.5e-05		GO:0009628	P	response to abiotic stimulus	82	1754	1.5e-07	1.1e-05		GO:0034622	P	cellular macromolecular complex assembly	41	409	1.8e-10	1.5e-08
GO:0044237	P	cellular metabolic process	164	6652	5.8e-06	0.00037		GO:0006972	P	hyperosmotic response	16	157	1.5e-06	0.0001		GO:0009266	P	response to temperature stimulus	41	629	1.6e-07	1.2e-05		GO:0044267	P	cellular protein metabolic process	134	2584	2.9e-10	2.2e-08
GO:0009056	P	catabolic process	54	1515	8.2e-06	0.00051		GO:0043094	P	cellular metabolic compound salvage	15	138	1.6e-06	0.0001		GO:0044281	P	small molecule metabolic process	113	2750	2.4e-07	1.7e-05		GO:0043933	P	macromolecular complex subunit organization	44	473	3.5e-10	2.6e-08
GO:0009057	P	macromolecule catabolic process	37	886	1.1e-05	0.00067		GO:0009853	P	photorespiration	14	122	2e-06	0.00013		GO:0034622	P	cellular macromolecular complex assembly	31	409	3e-07	2e-05		GO:0006508	P	proteolysis	49	570	3.9e-10	2.9e-08
GO:0044265	P	cellular macromolecule catabolic process	36	850	1.1e-05	0.00067		GO:0006091	P	generation of precursor metabolites and energy	30	496	2.1e-06	0.00013		GO:0006511	P	ubiquitin-dependent protein catabolic process	23	246	3.9e-07	2.6e-05		GO:0046165	P	alcohol biosynthetic process	28	209	5.2e-10	3.8e-08
GO:0000302	P	response to reactive oxygen species	17	250	1.3e-05	0.00077		GO:0042254	P	ribosome biogenesis	21	278	3.3e-06	0.00021		GO:0043632	P	modification-dependent macromolecule catabolic process	23	248	4.5e-07	2.9e-05		GO:0009607	P	response to biotic stimulus	71	1045	6.8e-10	4.9e-08
GO:0006576	P	cellular biogenic amine metabolic process	11	109	1.7e-05	0.00097		GO:0051234	P	establishment of localization	83	2252	4e-06	0.00024		GO:0019941	P	modification-dependent protein catabolic process	23	248	4.5e-07	2.9e-05		GO:0043623	P	cellular protein complex assembly	37	364	1.1e-09	7.4e-08
GO:0044283	P	small molecule biosynthetic process	45	1210	2e-05	0.0011		GO:0051179	P	localization	86	2365	4.3e-06	0.00025		GO:0006972	P	hyperosmotic response	18	157	5.1e-07	3.2e-05		GO:0050896	P	response to stimulus	174	3825	3.8e-09	2.6e-07
GO:0042402	P	cellular biogenic amine catabolic process	9	73	2.4e-05	0.0013		GO:0044262	P	cellular carbohydrate metabolic process	55	1281	4.5e-06	0.00026		GO:0043933	P	macromolecular complex subunit organization	33	473	7e-07	4.4e-05		GO:0065003	P	macromolecular complex assembly	41	457	3.8e-09	2.6e-07
GO:0044238	P	primary metabolic process	162	6691	2.7e-05	0.0014		GO:0022613	P	ribonucleoprotein complex biogenesis	21	286	5.1e-06	0.00029		GO:0043623	P	cellular protein complex assembly	28	364	8.7e-07	5.3e-05		GO:0009266	P	response to temperature stimulus	49	629	8.1e-09	5.4e-07
GO:0006595	P	polyamine metabolic process	7	41	3.1e-05	0.0016		GO:0051603	P	proteolysis involved in cellular protein catabolic process	22	311	5.3e-06	0.00029		GO:0006810	P	transport	92	2179	1.7e-06	0.0001		GO:0044262	P	cellular carbohydrate metabolic process	77	1281	2.1e-08	1.3e-06
GO:0006810	P	transport	68	2179	3.3e-05	0.0017		GO:0044085	P	cellular component biogenesis	44	960	1e-05	0.00057		GO:0008361	P	regulation of cell size	30	426	1.9e-06	0.00011		GO:0006461	P	protein complex assembly	37	412	2.3e-08	1.4e-06
GO:0006812	P	cation transport	24	486	3.9e-05	0.0019		GO:0009408	P	response to heat	17	208	1.1e-05	0.00061		GO:0009607	P	response to biotic stimulus	54	1045	1.9e-06	0.00011		GO:0070271	P	protein complex biogenesis	37	412	2.3e-08	1.4e-06
GO:0044106	P	cellular amine metabolic process	29	653	3.8e-05	0.0019		GO:0006090	P	pyruvate metabolic process	22	331	1.3e-05	0.0007		GO:0006091	P	generation of precursor metabolites and energy	33	496	1.9e-06	0.00011		GO:0009987	P	cellular process	304	8134	2.3e-08	1.4e-06
GO:0008152	P	metabolic process	178	7606	4.4e-05	0.0022		GO:0044257	P	cellular protein catabolic process	22	335	1.6e-05	0.00082		GO:0019538	P	protein metabolic process	112	2847	2.4e-06	0.00013		GO:0009628	P	response to abiotic stimulus	95	1754	4.4e-08	2.6e-06
GO:0042254	P	ribosome biogenesis	17	278	4.7e-05	0.0023		GO:0044238	P	primary metabolic process	188	6691	2.2e-05	0.0011		GO:0032535	P	regulation of cellular component size	30	432	2.5e-06	0.00014		GO:0044281	P	small molecule metabolic process	132	2750	5.1e-08	3e-06
GO:0022613	P	ribonucleoprotein complex biogenesis	17	286	6.6e-05	0.0032		GO:0030163	P	protein catabolic process	22	344	2.3e-05	0.0012		GO:0090066	P	regulation of anatomical structure size	30	432	2.5e-06	0.00014		GO:0006810	P	transport	111	2179	5.2e-08	3e-06
GO:0051179	P	localization	71	2365	7.2e-05	0.0034		GO:0006623	P	protein targeting to vacuole	11	96	2.5e-05	0.0012		GO:0065003	P	macromolecular complex assembly	31	457	2.7e-06	0.00014		GO:0044085	P	cellular component biogenesis	62	960	5.8e-08	3.4e-06
GO:0051234	P	establishment of localization	68	2252	9.2e-05	0.0042		GO:0051788	P	response to misfolded protein	13	135	2.6e-05	0.0013		GO:0016049	P	cell growth	29	411	2.8e-06	0.00015		GO:0006972	P	hyperosmotic response	21	157	8.1e-08	4.6e-06
GO:0042219	P	cellular amino acid derivative catabolic process	9	89	9.9e-05	0.0045		GO:0080129	P	proteasome core complex assembly	11	97	2.7e-05	0.0013		GO:0005975	P	carbohydrate metabolic process	70	1534	3.6e-06	0.00018		GO:0006414	P	translational elongation	10	27	8.6e-08	4.8e-06
GO:0006979	P	response to oxidative stress	20	393	0.00012	0.0053		GO:0010498	P	proteasomal protein catabolic process	13	144	4.8e-05	0.0023		GO:0051234	P	establishment of localization	92	2252	6.7e-06	0.00034		GO:0006091	P	generation of precursor metabolites and energy	39	496	2.4e-07	1.3e-05
GO:0009308	P	amine metabolic process	29	699	0.00012	0.0053		GO:0007034	P	vacuolar transport	11	104	4.9e-05	0.0023		GO:0044267	P	cellular protein metabolic process	102	2584	7.5e-06	0.00037		GO:0051234	P	establishment of localization	111	2252	2.8e-07	1.5e-05
GO:0048767	P	root hair elongation	10	114	0.00012	0.0053		GO:0006508	P	proteolysis	29	570	6.8e-05	0.0031		GO:0006461	P	protein complex assembly	28	412	8.1e-06	0.00039		GO:0048193	P	Golgi vesicle transport	26	254	3.1e-07	1.6e-05
GO:0034976	P	response to endoplasmic reticulum stress	14	223	0.00017	0.0073		GO:0043248	P	proteasome assembly	12	129	7.1e-05	0.0032		GO:0070271	P	protein complex biogenesis	28	412	8.1e-06	0.00039		GO:0042274	P	ribosomal small subunit biogenesis	6	6	5.4e-07	2.9e-05
GO:0010498	P	proteasomal protein catabolic process	11	144	0.00018	0.0075		GO:0006812	P	cation transport	26	486	7.6e-05	0.0034		GO:0010498	P	proteasomal protein catabolic process	15	144	1.3e-05	0.00063		GO:0022607	P	cellular component assembly	41	563	7.8e-07	4e-05
GO:0034641	P	cellular nitrogen compound metabolic process	36	985	0.00021	0.0086		GO:0034637	P	cellular carbohydrate biosynthetic process	32	666	8e-05	0.0035		GO:0051179	P	localization	94	2365	1.5e-05	0.00073		GO:0044237	P	cellular metabolic process	254	6652	9.3e-07	4.7e-05
GO:0006811	P	ion transport	26	615	0.00021	0.0086		GO:0005975	P	carbohydrate metabolic process	58	1534	8.8e-05	0.0038		GO:0044085	P	cellular component biogenesis	48	960	1.8e-05	0.00082		GO:0051179	P	localization	113	2365	9.6e-07	4.8e-05
GO:0015674	P	di-, tri-valent inorganic cation transport	13	203	0.00024	0.0098		GO:0006598	P	polyamine catabolic process	6	28	9.1e-05	0.0039		GO:0006623	P	protein targeting to vacuole	12	96	1.9e-05	0.00087		GO:0005975	P	carbohydrate metabolic process	81	1534	1.5e-06	7.5e-05
GO:0006519	P	cellular amino acid and derivative metabolic process	33	880	0.00025	0.01		GO:0008152	P	metabolic process	205	7606	9.8e-05	0.0041		GO:0009058	P	biosynthetic process	153	4457	3.5e-05	0.0016		GO:0010498	P	proteasomal protein catabolic process	18	144	1.7e-06	8.1e-05
GO:0009058	P	biosynthetic process	113	4457	0.00033	0.013		GO:0015674	P	di-, tri-valent inorganic cation transport	15	203	0.00011	0.0045		GO:0006090	P	pyruvate metabolic process	23	331	3.8e-05	0.0017		GO:0016192	P	vesicle-mediated transport	33	415	1.7e-06	8.3e-05
GO:0006090	P	pyruvate metabolic process	17	331	0.00035	0.013		GO:0034621	P	cellular macromolecular complex subunit organization	23	424	0.00016	0.0067		GO:0007034	P	vacuolar transport	12	104	3.9e-05	0.0017		GO:0044249	P	cellular biosynthetic process	179	4325	2.1e-06	0.0001
GO:0044249	P	cellular biosynthetic process	110	4325	0.00038	0.014		GO:0008361	P	regulation of cell size	23	426	0.00017	0.0071		GO:0009987	P	cellular process	248	8134	4.6e-05	0.002		GO:0009058	P	biosynthetic process	183	4457	2.5e-06	0.00012
GO:0030001	P	metal ion transport	17	335	0.0004	0.015		GO:0032535	P	regulation of cellular component size	23	432	0.00021	0.0084		GO:0022607	P	cellular component assembly	32	563	5.4e-05	0.0023		GO:0046907	P	intracellular transport	58	990	3.3e-06	0.00015
GO:0043094	P	cellular metabolic compound salvage	10	138	0.00051	0.019		GO:0090066	P	regulation of anatomical structure size	23	432	0.00021	0.0084		GO:0044249	P	cellular biosynthetic process	148	4325	6.3e-05	0.0027		GO:0007034	P	vacuolar transport	14	104	1.1e-05	0.00051
GO:0048588	P	developmental cell growth	13	222	0.00055	0.02		GO:0044283	P	small molecule biosynthetic process	47	1210	0.00026	0.01		GO:0048193	P	Golgi vesicle transport	19	254	7.3e-05	0.0031		GO:0001510	P	RNA methylation	15	123	1.6e-05	0.00072
GO:0034637	P	cellular carbohydrate biosynthetic process	26	666	0.00067	0.024		GO:0016049	P	cell growth	22	411	0.00027	0.01		GO:0040007	P	growth	31	556	9.9e-05	0.0041		GO:0006623	P	protein targeting to vacuole	13	96	2.2e-05	0.00097
GO:0046039	P	GTP metabolic process	5	33	0.0007	0.025		GO:0016051	P	carbohydrate biosynthetic process	33	748	0.00028	0.011		GO:0015674	P	di-, tri-valent inorganic cation transport	16	203	0.00015	0.0062		GO:0043161	P	proteasomal ubiquitin-dependent protein catabolic process	12	84	2.8e-05	0.0012
GO:0032879	P	regulation of localization	10	146	0.00077	0.027		GO:0051258	P	protein polymerization	6	36	0.0003	0.011		GO:0016192	P	vesicle-mediated transport	25	415	0.00016	0.0062		GO:0051649	P	establishment of localization in cell	59	1101	3.5e-05	0.0015
GO:0009853	P	photorespiration	9	122	0.00086	0.03		GO:0065008	P	regulation of biological quality	40	991	0.00037	0.014		GO:0006414	P	translational elongation	6	27	0.00016	0.0064		GO:0043170	P	macromolecule metabolic process	201	5204	3.6e-05	0.0015
GO:0009310	P	amine catabolic process	10	149	0.0009	0.031		GO:0009664	P	plant-type cell wall organization	13	186	0.00051	0.019		GO:0001510	P	RNA methylation	12	123	0.00017	0.0067		GO:0044238	P	primary metabolic process	247	6691	3.8e-05	0.0016
GO:0001510	P	RNA methylation	9	123	0.00091	0.031		GO:0006811	P	ion transport	28	615	0.00052	0.019		GO:0006816	P	calcium ion transport	10	87	0.00018	0.0068		GO:0044260	P	cellular macromolecule metabolic process	191	4904	4.3e-05	0.0018
GO:0051258	P	protein polymerization	5	36	0.001	0.034		GO:0006595	P	polyamine metabolic process	6	41	0.00057	0.02		GO:0034637	P	cellular carbohydrate biosynthetic process	34	666	0.00023	0.0086		GO:0008152	P	metabolic process	274	7606	4.4e-05	0.0018
GO:0044085	P	cellular component biogenesis	33	960	0.0011	0.037		GO:0051789	P	response to protein stimulus	15	241	0.00061	0.022		GO:0044237	P	cellular metabolic process	207	6652	0.00024	0.0089		GO:0008361	P	regulation of cell size	30	426	4.5e-05	0.0018
GO:0051603	P	proteolysis involved in cellular protein catabolic process	15	311	0.0014	0.046		GO:0034622	P	cellular macromolecular complex assembly	21	409	0.00063	0.022		GO:0046907	P	intracellular transport	45	990	0.00028	0.01		GO:0051641	P	cellular localization	60	1143	5.2e-05	0.0021
GO:0005198	F	structural molecule activity	43	279	1.6e-24	5.5e-22		GO:0070838	P	divalent metal ion transport	11	143	0.00065	0.022		GO:0065008	P	regulation of biological quality	45	991	0.00028	0.01		GO:0032535	P	regulation of cellular component size	30	432	5.7e-05	0.0023
GO:0003735	F	structural constituent of ribosome	37	205	2.9e-23	5.1e-21		GO:0043933	P	macromolecular complex subunit organization	23	473	0.00071	0.024		GO:0048767	P	root hair elongation	11	114	0.00035	0.013		GO:0090066	P	regulation of anatomical structure size	30	432	5.7e-05	0.0023
GO:0016830	F	carbon-carbon lyase activity	9	69	1.6e-05	0.0019		GO:0044260	P	cellular macromolecule metabolic process	139	4904	0.00077	0.026		GO:0048589	P	developmental growth	25	444	0.00041	0.015		GO:0016049	P	cell growth	29	411	5.8e-05	0.0023
GO:0016831	F	carboxy-lyase activity	7	41	3.1e-05	0.0027		GO:0043170	P	macromolecule metabolic process	146	5204	0.00078	0.026		GO:0046039	P	GTP metabolic process	6	33	0.00042	0.015		GO:0006090	P	pyruvate metabolic process	25	331	6.9e-05	0.0027
GO:0005372	F	water transmembrane transporter activity	5	22	0.00013	0.0078		GO:0000302	P	response to reactive oxygen species	15	250	0.00087	0.029		GO:0016051	P	carbohydrate biosynthetic process	36	748	0.00043	0.015		GO:0016043	P	cellular component organization	99	2204	6.9e-05	0.0027
GO:0015250	F	water channel activity	5	22	0.00013	0.0078		GO:0006979	P	response to oxidative stress	20	393	0.00093	0.03		GO:0000902	P	cell morphogenesis	24	421	0.00045	0.016		GO:0034637	P	cellular carbohydrate biosynthetic process	39	666	0.00015	0.0058
GO:0003746	F	translation elongation factor activity	5	24	0.00019	0.0084		GO:0043623	P	cellular protein complex assembly	19	364	0.00094	0.03		GO:0043161	P	proteasomal ubiquitin-dependent protein catabolic process	9	84	0.00059	0.02		GO:0045333	P	cellular respiration	10	76	0.00024	0.0089
GO:0008234	F	cysteine-type peptidase activity	7	56	0.00018	0.0084		GO:0030001	P	metal ion transport	18	335	0.00093	0.03		GO:0070838	P	divalent metal ion transport	12	143	0.00061	0.021		GO:0042254	P	ribosome biogenesis	21	278	0.00026	0.0097
GO:0005507	F	copper ion binding	11	150	0.00025	0.0096		GO:0007033	P	vacuole organization	6	46	0.00098	0.031		GO:0051258	P	protein polymerization	6	36	0.00063	0.021		GO:0022613	P	ribonucleoprotein complex biogenesis	21	286	0.00037	0.014
GO:0016829	F	lyase activity	12	207	0.00096	0.034		GO:0009607	P	response to biotic stimulus	40	1045	0.001	0.032		GO:0008152	P	metabolic process	228	7606	0.00085	0.029		GO:0009060	P	aerobic respiration	7	39	0.0004	0.014
GO:0003924	F	GTPase activity	7	78	0.0011	0.036		GO:0006816	P	calcium ion transport	8	87	0.0012	0.038		GO:0009826	P	unidimensional cell growth	17	264	0.00088	0.029		GO:0006635	P	fatty acid beta-oxidation	13	133	0.00044	0.016
GO:0003779	F	actin binding	5	41	0.0017	0.05		GO:0009451	P	RNA modification	15	261	0.0013	0.04		GO:0060560	P	developmental growth involved in morphogenesis	17	264	0.00088	0.029		GO:0009404	P	toxin metabolic process	13	135	0.0005	0.018
GO:0005829	C	cytosol	91	1132	2.8e-32	1.2e-29		GO:0046039	P	GTP metabolic process	5	33	0.0014	0.044		GO:0032989	P	cellular component morphogenesis	24	447	0.001	0.032		GO:0009407	P	toxin catabolic process	13	135	0.0005	0.018
GO:0022626	C	cytosolic ribosome	41	149	6e-32	1.3e-29		GO:0005198	F	structural molecule activity	55	279	1.8e-32	7.7e-30		GO:0044238	P	primary metabolic process	204	6691	0.0011	0.035		GO:0019395	P	fatty acid oxidation	13	136	0.00053	0.018
GO:0044445	C	cytosolic part	38	130	1.9e-30	2.7e-28		GO:0003735	F	structural constituent of ribosome	48	205	2.9e-31	6.2e-29		GO:0048588	P	developmental cell growth	15	222	0.0011	0.035		GO:0034440	P	lipid oxidation	13	136	0.00053	0.018
GO:0033279	C	ribosomal subunit	35	138	2.6e-26	2.8e-24		GO:0005507	F	copper ion binding	16	150	8.8e-07	0.00013		GO:0045333	P	cellular respiration	8	76	0.0013	0.042		GO:0016051	P	carbohydrate biosynthetic process	40	748	0.00072	0.025
GO:0005840	C	ribosome	42	242	9.4e-26	8.2e-24		GO:0005372	F	water transmembrane transporter activity	5	22	0.00028	0.021		GO:0016043	P	cellular component organization	80	2204	0.0013	0.042		GO:0008104	P	protein localization	43	827	0.00078	0.027
GO:0030529	C	ribonucleoprotein complex	43	298	1.6e-23	1.2e-21		GO:0015250	F	water channel activity	5	22	0.00028	0.021		GO:0006184	P	GTP catabolic process	5	28	0.0014	0.042		GO:0006979	P	response to oxidative stress	25	393	0.0008	0.027
GO:0043232	C	intracellular non-membrane-bounded organelle	56	680	1.1e-19	6.3e-18		GO:0016830	F	carbon-carbon lyase activity	8	69	0.0003	0.021		GO:0006812	P	cation transport	25	486	0.0014	0.043		GO:0040007	P	growth	32	556	0.00079	0.027
GO:0043228	C	non-membrane-bounded organelle	56	680	1.1e-19	6.3e-18		GO:0003779	F	actin binding	6	41	0.00057	0.024		GO:0005198	F	structural molecule activity	46	279	1e-21	4.8e-19		GO:0015980	P	energy derivation by oxidation of organic compounds	10	92	0.00094	0.031
GO:0022627	C	cytosolic small ribosomal subunit	20	46	3.1e-19	1.5e-17		GO:0003746	F	translation elongation factor activity	5	24	0.0004	0.024		GO:0003735	F	structural constituent of ribosome	39	205	1.9e-20	4.5e-18		GO:0007033	P	vacuole organization	7	46	0.00095	0.031
GO:0015935	C	small ribosomal subunit	20	56	7.1e-18	3.1e-16		GO:0016831	F	carboxy-lyase activity	6	41	0.00057	0.024		GO:0005507	F	copper ion binding	17	150	1.2e-06	0.00019		GO:0045184	P	establishment of protein localization	41	785	0.00096	0.031
GO:0005911	C	cell-cell junction	47	531	1.2e-17	4e-16		GO:0008234	F	cysteine-type peptidase activity	7	56	0.00047	0.024		GO:0005372	F	water transmembrane transporter activity	5	22	0.00053	0.045		GO:0015031	P	protein transport	41	785	0.00096	0.031
GO:0055044	C	symplast	47	530	1.1e-17	4e-16		GO:0005509	F	calcium ion binding	11	147	0.0008	0.031		GO:0015250	F	water channel activity	5	22	0.00053	0.045		GO:0046039	P	GTP metabolic process	6	33	0.00097	0.031
GO:0030054	C	cell junction	47	532	1.3e-17	4e-16		GO:0008135	F	translation factor activity, nucleic acid binding	8	84	0.001	0.035		GO:0016829	F	lyase activity	15	207	0.00057	0.045		GO:0010033	P	response to organic substance	73	1645	0.0011	0.034
GO:0009506	C	plasmodesma	47	530	1.1e-17	4e-16		GO:0016829	F	lyase activity	13	207	0.0013	0.042		GO:0005829	C	cytosol	111	1132	4.7e-34	2.1e-31		GO:0033036	P	macromolecule localization	49	997	0.0011	0.034
GO:0016020	C	membrane	135	3702	1.1e-16	3.3e-15		GO:0005829	C	cytosol	111	1132	1.9e-40	9.3e-38		GO:0022626	C	cytosolic ribosome	42	149	1.1e-27	1.9e-25		GO:0006119	P	oxidative phosphorylation	6	34	0.0011	0.035
GO:0005737	C	cytoplasm	195	6881	1.6e-15	4.4e-14		GO:0022626	C	cytosolic ribosome	50	149	6.6e-39	1.1e-36		GO:0044445	C	cytosolic part	40	130	1.3e-27	1.9e-25		GO:0000302	P	response to reactive oxygen species	18	250	0.0012	0.036
GO:0005886	C	plasma membrane	96	2233	4.5e-15	1.2e-13		GO:0044445	C	cytosolic part	48	130	6e-39	1.1e-36		GO:0033279	C	ribosomal subunit	37	138	7.7e-24	8.6e-22		GO:0034220	P	ion transmembrane transport	9	79	0.0012	0.038
GO:0044459	C	plasma membrane part	48	659	6.4e-15	1.6e-13		GO:0033279	C	ribosomal subunit	45	138	1.4e-34	1.7e-32		GO:0016020	C	membrane	183	3702	5.6e-22	5e-20		GO:0051258	P	protein polymerization	6	36	0.0014	0.044
GO:0044444	C	cytoplasmic part	173	5757	8.7e-15	2e-13		GO:0005840	C	ribosome	51	242	2.6e-31	2.5e-29		GO:0005840	C	ribosome	43	242	1.9e-21	1.4e-19		GO:0009409	P	response to cold	24	391	0.0016	0.048
GO:0005773	C	vacuole	44	562	9.5e-15	2.1e-13		GO:0030529	C	ribonucleoprotein complex	53	298	2.4e-29	1.9e-27		GO:0044444	C	cytoplasmic part	236	5757	3.7e-20	2.4e-18		GO:0065008	P	regulation of biological quality	48	991	0.0016	0.049
GO:0032991	C	macromolecular complex	66	1243	5.2e-14	1.1e-12		GO:0043232	C	intracellular non-membrane-bounded organelle	70	680	1.3e-25	7.7e-24		GO:0005911	C	cell-cell junction	59	531	6.2e-20	2.5e-18		GO:0005198	F	structural molecule activity	58	279	4.1e-28	2.1e-25
GO:0044446	C	intracellular organelle part	97	2380	8.3e-14	1.7e-12		GO:0043228	C	non-membrane-bounded organelle	70	680	1.3e-25	7.7e-24		GO:0055044	C	symplast	59	530	5.7e-20	2.5e-18		GO:0003735	F	structural constituent of ribosome	49	205	3.8e-26	9.7e-24
GO:0044422	C	organelle part	97	2383	8.9e-14	1.7e-12		GO:0022627	C	cytosolic small ribosomal subunit	24	46	1.1e-22	6.2e-21		GO:0030054	C	cell junction	59	532	6.8e-20	2.5e-18		GO:0015078	F	hydrogen ion transmembrane transporter activity	11	70	2.7e-05	0.0047
GO:0044425	C	membrane part	69	1469	3.3e-12	6e-11		GO:0044444	C	cytoplasmic part	214	5757	6.4e-22	3.1e-20		GO:0009506	C	plasmodesma	59	530	5.7e-20	2.5e-18		GO:0005507	F	copper ion binding	16	150	3.8e-05	0.0048
GO:0022625	C	cytosolic large ribosomal subunit	15	59	6.4e-12	1.1e-10		GO:0016020	C	membrane	163	3702	3.4e-21	1.5e-19		GO:0030529	C	ribonucleoprotein complex	45	298	6.5e-20	2.5e-18		GO:0015077	F	monovalent inorganic cation transmembrane transporter activity	11	82	0.0001	0.01
GO:0005618	C	cell wall	30	356	4.8e-11	8.1e-10		GO:0015935	C	small ribosomal subunit	24	56	4.4e-21	1.7e-19		GO:0005773	C	vacuole	60	562	1.7e-19	5.6e-18		GO:0046961	F	proton-transporting ATPase activity, rotational mechanism	5	15	0.00025	0.021
GO:0030312	C	external encapsulating structure	30	358	5.5e-11	8.9e-10		GO:0005737	C	cytoplasm	235	6881	1.1e-20	4.2e-19		GO:0005737	C	cytoplasm	262	6881	1.8e-19	5.6e-18		GO:0005829	C	cytosol	131	1132	1.3e-39	6.5e-37
GO:0015934	C	large ribosomal subunit	15	83	4.3e-10	6.8e-09		GO:0055044	C	symplast	55	530	3.4e-20	1.1e-18		GO:0005886	C	plasma membrane	128	2233	8.5e-19	2.5e-17		GO:0044445	C	cytosolic part	51	130	8.9e-36	2.3e-33
GO:0048046	C	apoplast	22	222	1.4e-09	2.1e-08		GO:0009506	C	plasmodesma	55	530	3.4e-20	1.1e-18		GO:0044425	C	membrane part	97	1469	1.5e-17	4.3e-16		GO:0022626	C	cytosolic ribosome	52	149	2e-34	3.5e-32
GO:0005774	C	vacuolar membrane	26	341	7.2e-09	1.1e-07		GO:0005911	C	cell-cell junction	55	531	3.7e-20	1.1e-18		GO:0043228	C	non-membrane-bounded organelle	62	680	5e-17	1.2e-15		GO:0033279	C	ribosomal subunit	47	138	9.1e-31	1.2e-28
GO:0044437	C	vacuolar part	26	342	7.7e-09	1.1e-07		GO:0030054	C	cell junction	55	532	4e-20	1.1e-18		GO:0043232	C	intracellular non-membrane-bounded organelle	62	680	5e-17	1.2e-15		GO:0005840	C	ribosome	53	242	1.2e-26	1.2e-24
GO:0005576	C	extracellular region	49	1081	2.9e-08	3.9e-07		GO:0005773	C	vacuole	55	562	4e-19	1.1e-17		GO:0044459	C	plasma membrane part	61	659	4.8e-17	1.2e-15		GO:0030529	C	ribonucleoprotein complex	55	298	1.8e-24	1.5e-22
GO:0005730	C	nucleolus	17	194	5.4e-07	7.2e-06		GO:0044446	C	intracellular organelle part	121	2380	4.8e-19	1.2e-17		GO:0022627	C	cytosolic small ribosomal subunit	20	46	1.1e-16	2.4e-15		GO:0005737	C	cytoplasm	311	6881	1.8e-23	1.3e-21
GO:0031090	C	organelle membrane	39	942	7.7e-06	9.9e-05		GO:0044422	C	organelle part	121	2383	5.3e-19	1.3e-17		GO:0015935	C	small ribosomal subunit	20	56	2.2e-15	4.8e-14		GO:0044444	C	cytoplasmic part	275	5757	6.4e-22	3.6e-20
GO:0031981	C	nuclear lumen	18	308	5e-05	0.00062		GO:0032991	C	macromolecular complex	80	1243	2.3e-17	5.3e-16		GO:0044446	C	intracellular organelle part	120	2380	2.1e-13	4.3e-12		GO:0032991	C	macromolecular complex	107	1243	6.3e-22	3.6e-20
GO:0005783	C	endoplasmic reticulum	20	396	0.00013	0.0016		GO:0022625	C	cytosolic large ribosomal subunit	21	59	2.9e-17	6.4e-16		GO:0044422	C	organelle part	120	2383	2.3e-13	4.5e-12		GO:0022627	C	cytosolic small ribosomal subunit	26	46	8.2e-22	4.2e-20
GO:0070013	C	intracellular organelle lumen	20	414	0.00023	0.0026		GO:0044459	C	plasma membrane part	56	659	6.8e-17	1.4e-15		GO:0032991	C	macromolecular complex	78	1243	7.2e-13	1.3e-11		GO:0043232	C	intracellular non-membrane-bounded organelle	76	680	2.4e-21	1e-19
GO:0043233	C	organelle lumen	20	414	0.00023	0.0026		GO:0005886	C	plasma membrane	111	2233	1.7e-16	3.5e-15		GO:0022625	C	cytosolic large ribosomal subunit	17	59	5.2e-12	9.4e-11		GO:0043228	C	non-membrane-bounded organelle	76	680	2.4e-21	1e-19
GO:0031974	C	membrane-enclosed lumen	20	419	0.00027	0.003		GO:0044425	C	membrane part	83	1469	7e-15	1.3e-13		GO:0005774	C	vacuolar membrane	36	341	7.4e-12	1.3e-10		GO:0015935	C	small ribosomal subunit	26	56	3.7e-20	1.5e-18
GO:0044428	C	nuclear part	19	439	0.0012	0.013		GO:0015934	C	large ribosomal subunit	21	83	9.1e-15	1.7e-13		GO:0044437	C	vacuolar part	36	342	8e-12	1.3e-10		GO:0005773	C	vacuole	65	562	6e-19	2.2e-17
GO:0009536	C	plastid	72	2665	0.0014	0.015		GO:0005774	C	vacuolar membrane	33	341	1.2e-11	2.2e-10		GO:0015934	C	large ribosomal subunit	17	83	5.2e-10	8.4e-09		GO:0016020	C	membrane	200	3702	6.9e-19	2.4e-17
GO:0009507	C	chloroplast	70	2614	0.0021	0.022		GO:0044437	C	vacuolar part	33	342	1.3e-11	2.3e-10		GO:0005576	C	extracellular region	64	1081	1.3e-09	1.9e-08		GO:0044425	C	membrane part	109	1469	9.2e-18	3e-16
GO:0044464	C	cell part	239	11688	0.0037	0.036		GO:0005618	C	cell wall	31	356	6e-10	1e-08		GO:0005618	C	cell wall	33	356	1.3e-09	1.9e-08		GO:0044446	C	intracellular organelle part	146	2380	3.8e-17	1.1e-15
GO:0009505	C	plant-type cell wall	9	152	0.0036	0.036		GO:0030312	C	external encapsulating structure	31	358	6.8e-10	1.1e-08		GO:0030312	C	external encapsulating structure	33	358	1.5e-09	2.1e-08		GO:0044422	C	organelle part	146	2383	4.2e-17	1.2e-15
GO:0005623	C	cell	239	11688	0.0037	0.036		GO:0005783	C	endoplasmic reticulum	30	396	2.3e-08	3.6e-07		GO:0048046	C	apoplast	25	222	4.2e-09	5.9e-08		GO:0055044	C	symplast	59	530	1.5e-16	4e-15
GO:0044432	C	endoplasmic reticulum part	6	76	0.0046	0.043		GO:0048046	C	apoplast	22	222	2.6e-08	3.9e-07		GO:0005783	C	endoplasmic reticulum	32	396	4.8e-08	6.6e-07		GO:0009506	C	plasmodesma	59	530	1.5e-16	4e-15
GO:0071212	C	subsynaptic reticulum	6	76	0.0046	0.043		GO:0005730	C	nucleolus	20	194	6.2e-08	9e-07		GO:0031090	C	organelle membrane	51	942	1.1e-06	1.4e-05		GO:0005911	C	cell-cell junction	59	531	1.7e-16	4.1e-15
								GO:0031090	C	organelle membrane	48	942	2.1e-07	3e-06		GO:0005730	C	nucleolus	19	194	2.2e-06	2.8e-05		GO:0030054	C	cell junction	59	532	1.8e-16	4.2e-15
								GO:0005576	C	extracellular region	52	1081	3.4e-07	4.7e-06		GO:0044455	C	mitochondrial membrane part	13	108	1.2e-05	0.00016		GO:0022625	C	cytosolic large ribosomal subunit	21	59	1.2e-14	2.6e-13
								GO:0031981	C	nuclear lumen	21	308	1.5e-05	0.0002		GO:0005746	C	mitochondrial respiratory chain	10	66	2.1e-05	0.00026		GO:0044459	C	plasma membrane part	61	659	1.1e-13	2.2e-12
								GO:0070013	C	intracellular organelle lumen	24	414	4.4e-05	0.00056		GO:0016469	C	proton-transporting two-sector ATPase complex	7	28	2.4e-05	0.00028		GO:0005886	C	plasma membrane	130	2233	2.4e-13	5e-12
								GO:0043233	C	organelle lumen	24	414	4.4e-05	0.00056		GO:0070469	C	respiratory chain	10	69	3e-05	0.00035		GO:0015934	C	large ribosomal subunit	21	83	3e-12	6e-11
								GO:0031974	C	membrane-enclosed lumen	24	419	5.3e-05	0.00066		GO:0005794	C	Golgi apparatus	34	627	7.6e-05	0.00085		GO:0005774	C	vacuolar membrane	39	341	1.5e-11	2.8e-10
								GO:0044428	C	nuclear part	23	439	0.00026	0.0032		GO:0005740	C	mitochondrial envelope	15	180	0.00014	0.0015		GO:0044437	C	vacuolar part	39	342	1.6e-11	3e-10
								GO:0016469	C	proton-transporting two-sector ATPase complex	5	28	0.00074	0.0087		GO:0005743	C	mitochondrial inner membrane	13	150	0.00027	0.0029		GO:0044455	C	mitochondrial membrane part	21	108	2.2e-10	3.9e-09
								GO:0005622	C	intracellular	259	10454	0.00096	0.011		GO:0031966	C	mitochondrial membrane	14	171	0.00028	0.0029		GO:0005783	C	endoplasmic reticulum	39	396	8.4e-10	1.4e-08
								GO:0044424	C	intracellular part	258	10420	0.0011	0.013		GO:0044429	C	mitochondrial part	15	207	0.00057	0.0058		GO:0005746	C	mitochondrial respiratory chain	16	66	2.1e-09	3.4e-08
								GO:0009536	C	plastid	82	2665	0.002	0.022		GO:0031981	C	nuclear lumen	19	308	0.00073	0.0073		GO:0070469	C	respiratory chain	16	69	3.6e-09	5.8e-08
								GO:0005794	C	Golgi apparatus	26	627	0.0029	0.031		GO:0009505	C	plant-type cell wall	12	152	0.001	0.0098		GO:0031090	C	organelle membrane	64	942	5.5e-09	8.6e-08
								GO:0005743	C	mitochondrial inner membrane	10	150	0.003	0.032		GO:0005747	C	mitochondrial respiratory chain complex I	6	43	0.0014	0.014		GO:0005618	C	cell wall	35	356	6.8e-09	1e-07
								GO:0044464	C	cell part	280	11688	0.0037	0.036		GO:0045271	C	respiratory chain complex I	6	45	0.0018	0.016		GO:0048046	C	apoplast	27	222	7e-09	1e-07
								GO:0005740	C	mitochondrial envelope	11	180	0.0036	0.036		GO:0030964	C	NADH dehydrogenase complex	6	45	0.0018	0.016		GO:0030312	C	external encapsulating structure	35	358	7.7e-09	1.1e-07
								GO:0005623	C	cell	280	11688	0.0037	0.036		GO:0019866	C	organelle inner membrane	13	198	0.003	0.027		GO:0005743	C	mitochondrial inner membrane	21	150	4e-08	5.5e-07
								GO:0009507	C	chloroplast	79	2614	0.004	0.038		GO:0070013	C	intracellular organelle lumen	21	414	0.0038	0.033		GO:0005740	C	mitochondrial envelope	23	180	4.1e-08	5.6e-07
								GO:0044455	C	mitochondrial membrane part	8	108	0.0043	0.041		GO:0043233	C	organelle lumen	21	414	0.0038	0.033		GO:0031966	C	mitochondrial membrane	22	171	7.4e-08	9.7e-07
								GO:0005856	C	cytoskeleton	9	137	0.0053	0.048		GO:0031974	C	membrane-enclosed lumen	21	419	0.0044	0.037		GO:0044429	C	mitochondrial part	23	207	4.1e-07	5.2e-06
								GO:0005746	C	mitochondrial respiratory chain	6	66	0.0052	0.048										GO:0005747	C	mitochondrial respiratory chain complex I	11	43	4.5e-07	5.6e-06
																								GO:0005730	C	nucleolus	22	194	5.3e-07	6.5e-06
																								GO:0045271	C	respiratory chain complex I	11	45	6.6e-07	7.7e-06
																								GO:0030964	C	NADH dehydrogenase complex	11	45	6.6e-07	7.7e-06
																								GO:0016469	C	proton-transporting two-sector ATPase complex	9	28	1e-06	1.2e-05
																								GO:0019866	C	organelle inner membrane	21	198	2.6e-06	2.9e-05
																								GO:0005576	C	extracellular region	62	1081	2.8e-06	3e-05
																								GO:0043234	C	protein complex	54	929	9.3e-06	9.9e-05
																								GO:0000502	C	proteasome complex	9	41	1.5e-05	0.00015
																								GO:0005753	C	mitochondrial proton-transporting ATP synthase complex	5	14	0.00019	0.002
																								GO:0045259	C	proton-transporting ATP synthase complex	5	16	0.00032	0.0032
																								GO:0031981	C	nuclear lumen	22	308	0.00039	0.0038
																								GO:0005794	C	Golgi apparatus	35	627	0.00076	0.0074
																								GO:0022624	C	proteasome accessory complex	5	22	0.0011	0.01
																								GO:0005838	C	proteasome regulatory particle	5	22	0.0011	0.01
																								GO:0005622	C	intracellular	347	10454	0.0011	0.011
																								GO:0044424	C	intracellular part	346	10420	0.0012	0.011
																								GO:0070013	C	intracellular organelle lumen	25	414	0.0016	0.014
																								GO:0043233	C	organelle lumen	25	414	0.0016	0.014
																								GO:0044428	C	nuclear part	26	439	0.0017	0.014
																								GO:0031974	C	membrane-enclosed lumen	25	419	0.0018	0.016
																								GO:0044464	C	cell part	378	11688	0.0024	0.019
																								GO:0005623	C	cell	378	11688	0.0024	0.019
																								GO:0031975	C	envelope	35	684	0.0031	0.024
																								GO:0031967	C	organelle envelope	35	684	0.0031	0.024
