# Supplementary material for: Transcriptome analysis during ripening of table grape berry cv. Thompson Seedless
Source: PLoS One. 2018 Jan 10;13(1):e0190087. doi: 10.1371/journal.pone.0190087 (PMC5761854; doi:10.1371/journal.pone.0190087)
Supplement: S3 Table — (XLSX) [file pone.0190087.s012.xlsx]

## Sheet: Cluster 1
Annotated number in query list: 1449
Annotated number in background/reference: 13212
Number of significant GO terms: 225
GO term	Ontology	Description	Number in input list	Number in BG/Ref	p-value	FDR
GO:0015979	P	photosynthesis	101	319	8.3e-18	6.7e-14
GO:0019684	P	photosynthesis, light reaction	86	251	5.4e-17	2.2e-13
GO:0009657	P	plastid organization	103	350	2.4e-16	6.6e-13
GO:0034660	P	ncRNA metabolic process	98	332	1.1e-15	2.3e-12
GO:0006753	P	nucleoside phosphate metabolic process	125	491	1.7e-15	2.4e-12
GO:0009117	P	nucleotide metabolic process	125	491	1.7e-15	2.4e-12
GO:0034641	P	cellular nitrogen compound metabolic process	201	985	2.3e-15	2.7e-12
GO:0055086	P	nucleobase, nucleoside and nucleotide metabolic process	128	519	6e-15	6.1e-12
GO:0044281	P	small molecule metabolic process	433	2750	9.9e-15	9e-12
GO:0006082	P	organic acid metabolic process	257	1429	9e-14	7.3e-11
GO:0043436	P	oxoacid metabolic process	256	1428	1.4e-13	9.5e-11
GO:0019752	P	carboxylic acid metabolic process	256	1428	1.4e-13	9.5e-11
GO:0042180	P	cellular ketone metabolic process	258	1444	1.5e-13	9.6e-11
GO:0046483	P	heterocycle metabolic process	154	720	2.7e-13	1.6e-10
GO:0044271	P	cellular nitrogen compound biosynthetic process	132	588	8.6e-13	4.7e-10
GO:0009658	P	chloroplast organization	68	216	2.7e-12	1.4e-09
GO:0009240	P	isopentenyl diphosphate biosynthetic process	67	212	3.4e-12	1.6e-09
GO:0046490	P	isopentenyl diphosphate metabolic process	67	212	3.4e-12	1.6e-09
GO:0019288	P	isopentenyl diphosphate biosynthetic process, mevalonate-independent pathway	66	210	6.1e-12	2.5e-09
GO:0019682	P	glyceraldehyde-3-phosphate metabolic process	66	210	6.1e-12	2.5e-09
GO:0008652	P	cellular amino acid biosynthetic process	94	374	1.2e-11	4.6e-09
GO:0006364	P	rRNA processing	66	218	2.4e-11	8.8e-09
GO:0008299	P	isoprenoid biosynthetic process	91	363	2.9e-11	9.8e-09
GO:0016072	P	rRNA metabolic process	66	219	2.8e-11	9.8e-09
GO:0006520	P	cellular amino acid metabolic process	130	614	4.2e-11	1.4e-08
GO:0009309	P	amine biosynthetic process	94	389	7.4e-11	2.3e-08
GO:0009308	P	amine metabolic process	141	699	1.1e-10	3.3e-08
GO:0006720	P	isoprenoid metabolic process	92	380	1.1e-10	3.3e-08
GO:0044106	P	cellular amine metabolic process	134	653	1.3e-10	3.6e-08
GO:0034470	P	ncRNA processing	72	265	1.8e-10	5e-08
GO:0010207	P	photosystem II assembly	49	142	2.5e-10	6.5e-08
GO:0042254	P	ribosome biogenesis	73	278	5e-10	1.3e-07
GO:0008654	P	phospholipid biosynthetic process	81	326	5.2e-10	1.3e-07
GO:0051186	P	cofactor metabolic process	121	583	5.9e-10	1.4e-07
GO:0006090	P	pyruvate metabolic process	81	331	9.6e-10	2.2e-07
GO:0022613	P	ribonucleoprotein complex biogenesis	73	286	1.4e-09	3.2e-07
GO:0006066	P	alcohol metabolic process	155	830	1.6e-09	3.5e-07
GO:0044272	P	sulfur compound biosynthetic process	84	354	1.6e-09	3.5e-07
GO:0006081	P	cellular aldehyde metabolic process	72	287	3.4e-09	7.2e-07
GO:0006807	P	nitrogen compound metabolic process	497	3570	4.8e-09	9.8e-07
GO:0051667	P	establishment of plastid localization	37	101	1.1e-08	2e-06
GO:0051644	P	plastid localization	37	101	1.1e-08	2e-06
GO:0009902	P	chloroplast relocation	37	101	1.1e-08	2e-06
GO:0006098	P	pentose-phosphate shunt	50	169	1.2e-08	2.2e-06
GO:0006740	P	NADPH regeneration	50	170	1.4e-08	2.5e-06
GO:0051656	P	establishment of organelle localization	37	103	1.6e-08	2.9e-06
GO:0008610	P	lipid biosynthetic process	143	777	1.7e-08	2.9e-06
GO:0019637	P	organophosphate metabolic process	84	376	1.8e-08	3e-06
GO:0010027	P	thylakoid membrane organization	52	183	1.8e-08	3e-06
GO:0009668	P	plastid membrane organization	52	183	1.8e-08	3e-06
GO:0006396	P	RNA processing	132	702	2.1e-08	3.2e-06
GO:0006644	P	phospholipid metabolic process	83	371	2e-08	3.2e-06
GO:0006091	P	generation of precursor metabolites and energy	102	496	2.1e-08	3.3e-06
GO:0006996	P	organelle organization	246	1554	2.2e-08	3.3e-06
GO:0006739	P	NADP metabolic process	50	173	2.2e-08	3.3e-06
GO:0009259	P	ribonucleotide metabolic process	59	228	3.6e-08	5.2e-06
GO:0006733	P	oxidoreduction coenzyme metabolic process	58	224	4.6e-08	6.6e-06
GO:0000097	P	sulfur amino acid biosynthetic process	60	236	4.7e-08	6.6e-06
GO:0010016	P	shoot morphogenesis	86	401	5.8e-08	8e-06
GO:0046496	P	nicotinamide nucleotide metabolic process	50	180	6.3e-08	8.4e-06
GO:0006769	P	nicotinamide metabolic process	50	180	6.3e-08	8.4e-06
GO:0046394	P	carboxylic acid biosynthetic process	133	726	6.9e-08	8.9e-06
GO:0016053	P	organic acid biosynthetic process	133	726	6.9e-08	8.9e-06
GO:0042440	P	pigment metabolic process	69	294	6.8e-08	8.9e-06
GO:0019362	P	pyridine nucleotide metabolic process	50	182	8.4e-08	1.1e-05
GO:0046148	P	pigment biosynthetic process	58	229	8.7e-08	1.1e-05
GO:0043603	P	cellular amide metabolic process	51	188	8.7e-08	1.1e-05
GO:0019344	P	cysteine biosynthetic process	44	149	9.1e-08	1.1e-05
GO:0009070	P	serine family amino acid biosynthetic process	45	155	9.9e-08	1.2e-05
GO:0006534	P	cysteine metabolic process	44	150	1.1e-07	1.2e-05
GO:0009165	P	nucleotide biosynthetic process	60	244	1.3e-07	1.4e-05
GO:0009820	P	alkaloid metabolic process	50	187	1.7e-07	1.9e-05
GO:0006732	P	coenzyme metabolic process	81	381	1.9e-07	2.2e-05
GO:0005996	P	monosaccharide metabolic process	117	627	2e-07	2.2e-05
GO:0048367	P	shoot development	100	510	2.2e-07	2.4e-05
GO:0006790	P	sulfur metabolic process	92	457	2.5e-07	2.6e-05
GO:0022621	P	shoot system development	100	513	2.8e-07	2.9e-05
GO:0009218	P	pyrimidine ribonucleotide metabolic process	36	113	3e-07	3.1e-05
GO:0044262	P	cellular carbohydrate metabolic process	204	1281	3.1e-07	3.1e-05
GO:0006519	P	cellular amino acid and derivative metabolic process	151	880	3.1e-07	3.1e-05
GO:0010103	P	stomatal complex morphogenesis	35	108	3.1e-07	3.1e-05
GO:0016109	P	tetraterpenoid biosynthetic process	33	99	3.9e-07	3.9e-05
GO:0016117	P	carotenoid biosynthetic process	33	99	3.9e-07	3.9e-05
GO:0009220	P	pyrimidine ribonucleotide biosynthetic process	35	110	4.4e-07	4.3e-05
GO:0006221	P	pyrimidine nucleotide biosynthetic process	36	116	5e-07	4.8e-05
GO:0018130	P	heterocycle biosynthetic process	52	208	5.6e-07	5.3e-05
GO:0006220	P	pyrimidine nucleotide metabolic process	36	118	7e-07	6.5e-05
GO:0015995	P	chlorophyll biosynthetic process	35	113	7.4e-07	6.9e-05
GO:0000023	P	maltose metabolic process	38	130	8.3e-07	7.7e-05
GO:0009069	P	serine family amino acid metabolic process	49	194	9.2e-07	8.4e-05
GO:0016108	P	tetraterpenoid metabolic process	33	104	9.8e-07	8.5e-05
GO:0033014	P	tetrapyrrole biosynthetic process	40	142	9.5e-07	8.5e-05
GO:0009260	P	ribonucleotide biosynthetic process	44	165	9.8e-07	8.5e-05
GO:0016116	P	carotenoid metabolic process	33	104	9.8e-07	8.5e-05
GO:0051188	P	cofactor biosynthetic process	68	314	1.1e-06	9.1e-05
GO:0044093	P	positive regulation of molecular function	34	110	1.1e-06	9.3e-05
GO:0043085	P	positive regulation of catalytic activity	34	110	1.1e-06	9.3e-05
GO:0035304	P	regulation of protein amino acid dephosphorylation	31	95	1.3e-06	0.00011
GO:0051640	P	organelle localization	38	133	1.3e-06	0.00011
GO:0006779	P	porphyrin biosynthetic process	39	139	1.4e-06	0.00011
GO:0005975	P	carbohydrate metabolic process	232	1534	1.5e-06	0.00012
GO:0035303	P	regulation of dephosphorylation	31	96	1.5e-06	0.00012
GO:0009058	P	biosynthetic process	579	4457	1.6e-06	0.00012
GO:0044283	P	small molecule biosynthetic process	190	1210	1.9e-06	0.00015
GO:0033013	P	tetrapyrrole metabolic process	49	201	2.2e-06	0.00017
GO:0015994	P	chlorophyll metabolic process	44	172	2.5e-06	0.00019
GO:0044249	P	cellular biosynthetic process	562	4325	2.5e-06	0.00019
GO:0000096	P	sulfur amino acid metabolic process	68	324	2.7e-06	0.00021
GO:0042793	P	transcription from plastid promoter	25	69	3e-06	0.00022
GO:0006778	P	porphyrin metabolic process	48	200	4e-06	0.00029
GO:0032787	P	monocarboxylic acid metabolic process	161	1004	4.5e-06	0.00033
GO:0006139	P	nucleobase, nucleoside, nucleotide and nucleic acid metabolic process	405	2993	4.9e-06	0.00036
GO:0031399	P	regulation of protein modification process	31	103	5.1e-06	0.00037
GO:0044237	P	cellular metabolic process	818	6652	5.6e-06	0.0004
GO:0019252	P	starch biosynthetic process	40	155	5.9e-06	0.00042
GO:0044255	P	cellular lipid metabolic process	156	973	6.5e-06	0.00046
GO:0006399	P	tRNA metabolic process	33	117	8.1e-06	0.00057
GO:0005984	P	disaccharide metabolic process	42	172	1.1e-05	0.00076
GO:0006629	P	lipid metabolic process	178	1161	1.5e-05	0.001
GO:0005982	P	starch metabolic process	44	187	1.5e-05	0.001
GO:0009311	P	oligosaccharide metabolic process	44	188	1.7e-05	0.0011
GO:0009767	P	photosynthetic electron transport chain	22	64	2.2e-05	0.0015
GO:0009637	P	response to blue light	27	91	2.5e-05	0.0017
GO:0016051	P	carbohydrate biosynthetic process	122	748	3.6e-05	0.0024
GO:0009773	P	photosynthetic electron transport in photosystem I	17	42	3.7e-05	0.0024
GO:0034637	P	cellular carbohydrate biosynthetic process	111	666	3.7e-05	0.0024
GO:0043623	P	cellular protein complex assembly	69	364	4.3e-05	0.0027
GO:0010155	P	regulation of proton transport	21	63	4.9e-05	0.0031
GO:0016114	P	terpenoid biosynthetic process	43	192	5.1e-05	0.0032
GO:0006418	P	tRNA aminoacylation for protein translation	17	44	5.9e-05	0.0036
GO:0043038	P	amino acid activation	17	44	5.9e-05	0.0036
GO:0043039	P	tRNA aminoacylation	17	44	5.9e-05	0.0036
GO:0032268	P	regulation of cellular protein metabolic process	35	144	6.2e-05	0.0038
GO:0048827	P	phyllome development	68	364	7.1e-05	0.0043
GO:0016070	P	RNA metabolic process	307	2257	7.6e-05	0.0046
GO:0010374	P	stomatal complex development	36	153	8.7e-05	0.0052
GO:0048366	P	leaf development	63	332	8.8e-05	0.0053
GO:0010114	P	response to red light	23	77	9e-05	0.0053
GO:0019748	P	secondary metabolic process	130	830	0.0001	0.0059
GO:0016143	P	S-glycoside metabolic process	31	124	0.0001	0.006
GO:0019757	P	glycosinolate metabolic process	31	124	0.0001	0.006
GO:0019760	P	glucosinolate metabolic process	31	124	0.0001	0.006
GO:0010304	P	PSII associated light-harvesting complex II catabolic process	12	24	0.00011	0.0062
GO:0009639	P	response to red or far red light	58	302	0.00013	0.0071
GO:0009451	P	RNA modification	52	261	0.00013	0.0071
GO:0009965	P	leaf morphogenesis	53	268	0.00013	0.0072
GO:0006721	P	terpenoid metabolic process	44	208	0.00013	0.0072
GO:0016556	P	mRNA modification	24	85	0.00013	0.0073
GO:0006461	P	protein complex assembly	73	412	0.00017	0.009
GO:0070271	P	protein complex biogenesis	73	412	0.00017	0.009
GO:0051246	P	regulation of protein metabolic process	35	153	0.00017	0.0094
GO:0010218	P	response to far red light	22	76	0.00018	0.0099
GO:0044238	P	primary metabolic process	805	6691	0.00021	0.011
GO:0009886	P	post-embryonic morphogenesis	61	332	0.00024	0.013
GO:0009791	P	post-embryonic development	209	1487	0.00029	0.015
GO:0009987	P	cellular process	959	8134	0.0003	0.016
GO:0009887	P	organ morphogenesis	77	452	0.00032	0.017
GO:0034622	P	cellular macromolecular complex assembly	71	409	0.00034	0.018
GO:0015992	P	proton transport	25	98	0.00036	0.018
GO:0019761	P	glucosinolate biosynthetic process	27	110	0.00036	0.018
GO:0006818	P	hydrogen transport	25	98	0.00036	0.018
GO:0019758	P	glycosinolate biosynthetic process	27	110	0.00036	0.018
GO:0016144	P	S-glycoside biosynthetic process	27	110	0.00036	0.018
GO:0006470	P	protein amino acid dephosphorylation	34	155	0.00041	0.021
GO:0048513	P	organ development	188	1327	0.00042	0.021
GO:0048731	P	system development	188	1328	0.00043	0.021
GO:0022900	P	electron transport chain	24	94	0.00047	0.023
GO:0008152	P	metabolic process	900	7606	0.00046	0.023
GO:0044085	P	cellular component biogenesis	142	960	0.00047	0.023
GO:0006163	P	purine nucleotide metabolic process	33	150	0.00048	0.023
GO:0016137	P	glycoside metabolic process	35	164	0.00053	0.025
GO:0034621	P	cellular macromolecular complex subunit organization	72	424	0.00054	0.026
GO:0019220	P	regulation of phosphate metabolic process	33	152	0.00058	0.027
GO:0051174	P	regulation of phosphorus metabolic process	33	152	0.00058	0.027
GO:0006606	P	protein import into nucleus	26	108	0.00059	0.028
GO:0043412	P	macromolecule modification	273	2045	0.00062	0.029
GO:0043687	P	post-translational protein modification	190	1356	0.00064	0.029
GO:0043648	P	dicarboxylic acid metabolic process	26	109	0.00067	0.03
GO:0051170	P	nuclear import	26	110	0.00075	0.034
GO:0034504	P	protein localization in nucleus	26	110	0.00075	0.034
GO:0016043	P	cellular component organization	291	2204	0.00074	0.034
GO:0006006	P	glucose metabolic process	71	423	0.00078	0.035
GO:0065003	P	macromolecular complex assembly	75	457	0.00098	0.044
GO:0033365	P	protein localization in organelle	39	199	0.0011	0.049
GO:0010020	P	chloroplast fission	8	15	0.0011	0.05
GO:0000166	F	nucleotide binding	307	2189	8.7e-06	0.012
GO:0016875	F	ligase activity, forming carbon-oxygen bonds	17	43	4.6e-05	0.016
GO:0016876	F	ligase activity, forming aminoacyl-tRNA and related compounds	17	43	4.6e-05	0.016
GO:0004812	F	aminoacyl-tRNA ligase activity	17	43	4.6e-05	0.016
GO:0005524	F	ATP binding	189	1297	0.00011	0.029
GO:0044435	C	plastid part	229	975	4.5e-24	2.4e-21
GO:0044434	C	chloroplast part	225	953	6.8e-24	2.4e-21
GO:0009507	C	chloroplast	440	2614	1.1e-19	2.6e-17
GO:0009536	C	plastid	444	2665	3.9e-19	6.8e-17
GO:0009532	C	plastid stroma	126	504	4.2e-15	6e-13
GO:0009570	C	chloroplast stroma	121	488	2.5e-14	3e-12
GO:0009526	C	plastid envelope	113	469	9.5e-13	9.6e-11
GO:0044422	C	organelle part	373	2383	3.9e-12	2.7e-10
GO:0009941	C	chloroplast envelope	108	450	3.8e-12	2.7e-10
GO:0044446	C	intracellular organelle part	373	2380	3.3e-12	2.7e-10
GO:0009579	C	thylakoid	100	403	4.8e-12	3.1e-10
GO:0044444	C	cytoplasmic part	759	5757	1e-10	6.1e-09
GO:0031976	C	plastid thylakoid	82	332	5.2e-10	2.6e-08
GO:0009534	C	chloroplast thylakoid	82	332	5.2e-10	2.6e-08
GO:0031984	C	organelle subcompartment	82	334	6.6e-10	3.1e-08
GO:0031975	C	envelope	131	684	9e-09	3.8e-07
GO:0031967	C	organelle envelope	131	684	9e-09	3.8e-07
GO:0005737	C	cytoplasm	866	6881	1.4e-08	5.5e-07
GO:0044436	C	thylakoid part	70	293	3e-08	1.1e-06
GO:0034357	C	photosynthetic membrane	63	264	1.5e-07	5.4e-06
GO:0042651	C	thylakoid membrane	61	256	2.5e-07	8.5e-06
GO:0009535	C	chloroplast thylakoid membrane	56	243	1.9e-06	6.1e-05
GO:0055035	C	plastid thylakoid membrane	56	244	2.1e-06	6.5e-05
GO:0031977	C	thylakoid lumen	20	68	0.0003	0.0088
GO:0044424	C	intracellular part	1197	10420	0.00039	0.011
GO:0043231	C	intracellular membrane-bounded organelle	1055	9057	0.00044	0.011
GO:0005622	C	intracellular	1200	10454	0.00044	0.011
GO:0010319	C	stromule	12	29	0.00043	0.011
GO:0043227	C	membrane-bounded organelle	1056	9062	0.0004	0.011
GO:0043229	C	intracellular organelle	1067	9176	0.00048	0.011
GO:0043226	C	organelle	1067	9179	0.00052	0.012
GO:0031978	C	plastid thylakoid lumen	17	57	0.00073	0.016
GO:0009543	C	chloroplast thylakoid lumen	17	57	0.00073	0.016
GO:0005623	C	cell	1321	11688	0.00088	0.018
GO:0044464	C	cell part	1321	11688	0.00088	0.018

## Sheet: Custer 2
Annotated number in query list: 1402
Annotated number in background/reference: 13212
Number of significant GO terms: 72
GO term	Ontology	Description	Number in input list	Number in BG/Ref	p-value	FDR
GO:0080129	P	proteasome core complex assembly	48	97	4.1e-15	2.9e-11
GO:0051788	P	response to misfolded protein	53	135	2.7e-13	6.3e-10
GO:0043248	P	proteasome assembly	52	129	2e-13	6.3e-10
GO:0043632	P	modification-dependent macromolecule catabolic process	73	248	1.5e-12	1.9e-09
GO:0019941	P	modification-dependent protein catabolic process	73	248	1.5e-12	1.9e-09
GO:0043094	P	cellular metabolic compound salvage	52	138	1.6e-12	1.9e-09
GO:0051789	P	response to protein stimulus	71	241	2.9e-12	2.6e-09
GO:0006511	P	ubiquitin-dependent protein catabolic process	72	246	2.6e-12	2.6e-09
GO:0009853	P	photorespiration	47	122	1e-11	8e-09
GO:0051603	P	proteolysis involved in cellular protein catabolic process	78	311	1.9e-10	1.3e-07
GO:0030163	P	protein catabolic process	82	344	5.2e-10	3.1e-07
GO:0044265	P	cellular macromolecule catabolic process	156	850	4.8e-10	3.1e-07
GO:0009057	P	macromolecule catabolic process	160	886	7.8e-10	4.3e-07
GO:0044257	P	cellular protein catabolic process	79	335	1.6e-09	8.3e-07
GO:0044248	P	cellular catabolic process	231	1458	4.6e-09	2.2e-06
GO:0009056	P	catabolic process	236	1515	1.1e-08	5e-06
GO:0006096	P	glycolysis	46	158	2.7e-08	1.1e-05
GO:0006508	P	proteolysis	109	570	3.9e-08	1.5e-05
GO:0009607	P	response to biotic stimulus	169	1045	2.4e-07	8.8e-05
GO:0016192	P	vesicle-mediated transport	81	415	1.1e-06	0.0004
GO:0006970	P	response to osmotic stress	96	529	2e-06	0.00067
GO:0009651	P	response to salt stress	90	494	3.6e-06	0.0012
GO:0046686	P	response to cadmium ion	64	317	6e-06	0.0018
GO:0006661	P	phosphatidylinositol biosynthetic process	22	61	7.6e-06	0.0022
GO:0009062	P	fatty acid catabolic process	39	161	1.3e-05	0.0037
GO:0010038	P	response to metal ion	72	390	2.3e-05	0.0063
GO:0048193	P	Golgi vesicle transport	52	254	3.2e-05	0.0083
GO:0046488	P	phosphatidylinositol metabolic process	22	69	3.6e-05	0.0092
GO:0044282	P	small molecule catabolic process	108	677	6.7e-05	0.016
GO:0046489	P	phosphoinositide biosynthetic process	22	74	8.6e-05	0.019
GO:0006635	P	fatty acid beta-oxidation	32	133	8.5e-05	0.019
GO:0030384	P	phosphoinositide metabolic process	28	108	7.9e-05	0.019
GO:0006950	P	response to stress	323	2477	8.1e-05	0.019
GO:0044242	P	cellular lipid catabolic process	39	180	0.00011	0.023
GO:0034440	P	lipid oxidation	32	136	0.00012	0.024
GO:0019395	P	fatty acid oxidation	32	136	0.00012	0.024
GO:0008104	P	protein localization	125	827	0.00015	0.028
GO:0043161	P	proteasomal ubiquitin-dependent protein catabolic process	23	84	0.00017	0.032
GO:0006623	P	protein targeting to vacuole	25	96	0.00018	0.032
GO:0030258	P	lipid modification	36	166	0.00019	0.032
GO:0045184	P	establishment of protein localization	119	785	0.00019	0.032
GO:0044275	P	cellular carbohydrate catabolic process	70	406	0.00019	0.032
GO:0015031	P	protein transport	119	785	0.00019	0.032
GO:0046907	P	intracellular transport	144	990	0.00022	0.035
GO:0016042	P	lipid catabolic process	39	188	0.00023	0.037
GO:0042221	P	response to chemical stimulus	311	2414	0.00026	0.039
GO:0046365	P	monosaccharide catabolic process	64	368	0.00028	0.043
GO:0044429	C	mitochondrial part	60	207	2.4e-10	1.7e-07
GO:0005740	C	mitochondrial envelope	54	180	7e-10	2.5e-07
GO:0031966	C	mitochondrial membrane	51	171	2.4e-09	5.8e-07
GO:0044455	C	mitochondrial membrane part	38	108	7.3e-09	1.3e-06
GO:0070469	C	respiratory chain	28	69	6.4e-08	9.1e-06
GO:0005743	C	mitochondrial inner membrane	42	150	2.6e-07	3e-05
GO:0005746	C	mitochondrial respiratory chain	26	66	3e-07	3e-05
GO:0045271	C	respiratory chain complex I	21	45	4.7e-07	3.7e-05
GO:0030964	C	NADH dehydrogenase complex	21	45	4.7e-07	3.7e-05
GO:0005747	C	mitochondrial respiratory chain complex I	19	43	3.1e-06	0.00022
GO:0019866	C	organelle inner membrane	46	198	5.9e-06	0.00035
GO:0005737	C	cytoplasm	817	6881	5.4e-06	0.00035
GO:0005773	C	vacuole	98	562	6.8e-06	0.00038
GO:0044424	C	intracellular part	1172	10420	1.2e-05	0.00059
GO:0005739	C	mitochondrion	224	1575	1.2e-05	0.00059
GO:0000502	C	proteasome complex	17	41	1.9e-05	0.00087
GO:0005783	C	endoplasmic reticulum	73	396	2.1e-05	0.0009
GO:0005622	C	intracellular	1173	10454	2.4e-05	0.00095
GO:0031090	C	organelle membrane	143	942	4e-05	0.0015
GO:0044437	C	vacuolar part	63	342	7.8e-05	0.0028
GO:0005774	C	vacuolar membrane	62	341	0.00012	0.0042
GO:0044444	C	cytoplasmic part	682	5757	0.00016	0.0052
GO:0044425	C	membrane part	197	1469	0.00078	0.023
GO:0005741	C	mitochondrial outer membrane	10	23	0.00075	0.023
GO:0005839	C	proteasome core complex	8	15	0.00092	0.026

## Sheet: Cluster 3
Annotated number in query list: 1183
Annotated number in background/reference: 13212
Number of significant GO terms: 39
GO term	Ontology	Description	Number in input list	Number in BG/Ref	p-value	FDR
GO:0009408	P	response to heat	50	208	8.1e-09	6e-05
GO:0006457	P	protein folding	55	251	2.3e-08	8.7e-05
GO:0009657	P	plastid organization	66	350	1.4e-07	0.00036
GO:0009644	P	response to high light intensity	38	168	1.8e-06	0.0033
GO:0009314	P	response to radiation	125	899	3.2e-06	0.0048
GO:0009416	P	response to light stimulus	118	840	4.1e-06	0.005
GO:0009642	P	response to light intensity	42	206	5.1e-06	0.0055
GO:0009266	P	response to temperature stimulus	93	629	7.6e-06	0.0071
GO:0006996	P	organelle organization	190	1554	1.7e-05	0.014
GO:0006396	P	RNA processing	99	702	2.2e-05	0.016
GO:0006364	P	rRNA processing	41	218	3.5e-05	0.021
GO:0042542	P	response to hydrogen peroxide	38	197	4.1e-05	0.021
GO:0010027	P	thylakoid membrane organization	36	183	4.6e-05	0.021
GO:0016072	P	rRNA metabolic process	41	219	3.8e-05	0.021
GO:0009668	P	plastid membrane organization	36	183	4.6e-05	0.021
GO:0044238	P	primary metabolic process	670	6691	4.3e-05	0.021
GO:0010073	P	meristem maintenance	38	200	5.5e-05	0.024
GO:0009070	P	serine family amino acid biosynthetic process	31	155	0.00012	0.048
GO:0048507	P	meristem development	55	348	0.00013	0.05
GO:0019344	P	cysteine biosynthetic process	30	149	0.00013	0.05
GO:0044435	C	plastid part	147	975	4.4e-09	1.5e-06
GO:0044434	C	chloroplast part	145	953	3.3e-09	1.5e-06
GO:0009941	C	chloroplast envelope	76	450	7.9e-07	0.00018
GO:0009526	C	plastid envelope	77	469	1.7e-06	0.00023
GO:0009507	C	chloroplast	304	2614	1.4e-06	0.00023
GO:0009536	C	plastid	307	2665	2.6e-06	0.00029
GO:0009570	C	chloroplast stroma	78	488	3.6e-06	0.00035
GO:0009532	C	plastid stroma	79	504	5.9e-06	0.0005
GO:0044436	C	thylakoid part	53	293	7e-06	0.00052
GO:0034357	C	photosynthetic membrane	48	264	1.7e-05	0.0011
GO:0009535	C	chloroplast thylakoid membrane	45	243	2e-05	0.0012
GO:0055035	C	plastid thylakoid membrane	45	244	2.2e-05	0.0012
GO:0009579	C	thylakoid	64	403	3.2e-05	0.0015
GO:0042651	C	thylakoid membrane	46	256	3.2e-05	0.0015
GO:0031976	C	plastid thylakoid	55	332	4.2e-05	0.0018
GO:0009534	C	chloroplast thylakoid	55	332	4.2e-05	0.0018
GO:0031984	C	organelle subcompartment	55	334	4.9e-05	0.0019
GO:0031975	C	envelope	91	684	0.0003	0.01
GO:0031967	C	organelle envelope	91	684	0.0003	0.01

## Sheet: Cluster 4
Annotated number in query list: 927
Annotated number in background/reference: 13212
Number of significant GO terms: 5
GO term	Ontology	Description	Number in input list	Number in BG/Ref	p-value	FDR
GO:0006334	P	nucleosome assembly	12	31	1.4e-05	0.038
GO:0034728	P	nucleosome organization	12	31	1.4e-05	0.038
GO:0000786	C	nucleosome	11	27	2.1e-05	0.0097
GO:0000785	C	chromatin	15	54	3.2e-05	0.0097
GO:0032993	C	protein-DNA complex	11	32	7.5e-05	0.015

## Sheet: Cluster 5
Annotated number in query list: 454
Annotated number in background/reference: 13212
Number of significant GO terms: 8
GO term	Ontology	Description	Number in input list	Number in BG/Ref	p-value	FDR
GO:0051169	P	nuclear transport	18	153	1.5e-05	0.015
GO:0051170	P	nuclear import	15	110	1.7e-05	0.015
GO:0006606	P	protein import into nucleus	15	108	1.4e-05	0.015
GO:0034504	P	protein localization in nucleus	15	110	1.7e-05	0.015
GO:0006913	P	nucleocytoplasmic transport	18	153	1.5e-05	0.015
GO:0005976	P	polysaccharide metabolic process	38	521	2.3e-05	0.017
GO:0044281	P	small molecule metabolic process	131	2750	4.2e-05	0.027
GO:0042254	P	ribosome biogenesis	24	278	7.3e-05	0.041

## Sheet: Cluster 6
Annotated number in query list: 605
Annotated number in background/reference: 13212
Number of significant GO terms: 6
GO term	Ontology	Description	Number in input list	Number in BG/Ref	p-value	FDR
GO:0005388	F	calcium-transporting ATPase activity	6	13	0.00011	0.038
GO:0015085	F	calcium ion transmembrane transporter activity	6	13	0.00011	0.038
GO:0019829	F	cation-transporting ATPase activity	8	31	0.00024	0.041
GO:0042625	F	ATPase activity, coupled to transmembrane movement of ions	10	50	0.00025	0.041
GO:0005794	C	Golgi apparatus	56	627	4.1e-06	0.0014
GO:0044431	C	Golgi apparatus part	24	222	0.00021	0.036

## Sheet: Cluster 7
Annotated number in query list: 539
Annotated number in background/reference: 13212
Number of significant GO terms: 82
GO term	Ontology	Description	Number in input list	Number in BG/Ref	p-value	FDR
GO:0043413	P	macromolecule glycosylation	25	187	8.8e-07	0.0006
GO:0009606	P	tropism	21	132	5.5e-07	0.0006
GO:0006486	P	protein amino acid glycosylation	25	187	8.8e-07	0.0006
GO:0009630	P	gravitropism	21	124	2.2e-07	0.0006
GO:0070085	P	glycosylation	25	187	8.8e-07	0.0006
GO:0009101	P	glycoprotein biosynthetic process	25	187	8.8e-07	0.0006
GO:0009629	P	response to gravity	21	131	4.9e-07	0.0006
GO:0009100	P	glycoprotein metabolic process	25	191	1.2e-06	0.00074
GO:0006464	P	protein modification process	112	1784	3.6e-06	0.0019
GO:0043412	P	macromolecule modification	122	2045	1.3e-05	0.0058
GO:0035194	P	posttranscriptional gene silencing by RNA	20	153	1.5e-05	0.0058
GO:0040029	P	regulation of gene expression, epigenetic	33	345	1.5e-05	0.0058
GO:0051301	P	cell division	29	289	2.2e-05	0.0073
GO:0016246	P	RNA interference	19	144	2.1e-05	0.0073
GO:0016441	P	posttranscriptional gene silencing	20	159	2.4e-05	0.0077
GO:0010267	P	production of ta-siRNAs involved in RNA interference	14	85	3e-05	0.0089
GO:0007010	P	cytoskeleton organization	34	376	3.2e-05	0.0089
GO:0051817	P	modification of morphology or physiology of other organism during symbiotic interaction	13	79	5.8e-05	0.015
GO:0044003	P	modification by symbiont of host morphology or physiology	13	79	5.8e-05	0.015
GO:0006996	P	organelle organization	95	1554	6.2e-05	0.015
GO:0031047	P	gene silencing by RNA	25	248	7.4e-05	0.017
GO:0016192	P	vesicle-mediated transport	35	415	9e-05	0.019
GO:0016458	P	gene silencing	28	304	0.00012	0.02
GO:0043331	P	response to dsRNA	15	113	0.00014	0.02
GO:0052018	P	modulation by symbiont of RNA levels in host	12	75	0.00014	0.02
GO:0035195	P	gene silencing by miRNA	15	109	0.0001	0.02
GO:0051701	P	interaction with host	13	86	0.00013	0.02
GO:0031050	P	dsRNA fragmentation	15	113	0.00014	0.02
GO:0070918	P	production of small RNA involved in gene silencing by RNA	15	113	0.00014	0.02
GO:0030422	P	production of siRNA involved in RNA interference	15	111	0.00012	0.02
GO:0009616	P	virus induced gene silencing	12	75	0.00014	0.02
GO:0071359	P	cellular response to dsRNA	15	113	0.00014	0.02
GO:0016043	P	cellular component organization	124	2204	0.00013	0.02
GO:0052249	P	modulation of RNA levels in other organism during symbiotic interaction	12	75	0.00014	0.02
GO:0006401	P	RNA catabolic process	14	100	0.00015	0.02
GO:0044403	P	symbiosis, encompassing mutualism through parasitism	13	88	0.00015	0.02
GO:0035196	P	production of miRNAs involved in gene silencing by miRNA	14	101	0.00016	0.021
GO:0051276	P	chromosome organization	42	556	0.00018	0.022
GO:0007267	P	cell-cell signaling	10	54	0.00018	0.022
GO:0044419	P	interspecies interaction between organisms	13	90	0.00019	0.022
GO:0009615	P	response to virus	16	131	0.00021	0.024
GO:0000956	P	nuclear-transcribed mRNA catabolic process	13	92	0.00023	0.026
GO:0000910	P	cytokinesis	20	191	0.00024	0.027
GO:0006402	P	mRNA catabolic process	13	94	0.00028	0.03
GO:0010605	P	negative regulation of macromolecule metabolic process	34	425	0.00028	0.03
GO:0043687	P	post-translational protein modification	82	1356	0.0003	0.031
GO:0010608	P	posttranscriptional regulation of gene expression	21	211	0.00032	0.032
GO:0044267	P	cellular protein metabolic process	139	2584	0.00033	0.033
GO:0032501	P	multicellular organismal process	137	2549	0.00039	0.038
GO:0016568	P	chromatin modification	29	348	0.00043	0.041
GO:0048608	P	reproductive structure development	73	1190	0.00045	0.041
GO:0051607	P	defense response to virus	14	113	0.00045	0.041
GO:0009793	P	embryonic development ending in seed dormancy	33	420	0.00047	0.042
GO:0009892	P	negative regulation of metabolic process	34	440	0.00051	0.045
GO:0010629	P	negative regulation of gene expression	32	405	0.00052	0.045
GO:0048193	P	Golgi vesicle transport	23	254	0.00058	0.05
GO:0004386	F	helicase activity	21	127	3.1e-07	0.00014
GO:0005524	F	ATP binding	84	1297	2.7e-05	0.0062
GO:0001882	F	nucleoside binding	91	1468	5.6e-05	0.0087
GO:0032559	F	adenyl ribonucleotide binding	85	1371	0.0001	0.0096
GO:0030554	F	adenyl nucleotide binding	89	1460	0.00012	0.0096
GO:0001883	F	purine nucleoside binding	89	1461	0.00012	0.0096
GO:0016817	F	hydrolase activity, acting on acid anhydrides	43	597	0.00039	0.023
GO:0017111	F	nucleoside-triphosphatase activity	41	559	0.00038	0.023
GO:0016818	F	hydrolase activity, acting on acid anhydrides, in phosphorus-containing anhydrides	42	588	0.00054	0.023
GO:0032555	F	purine ribonucleotide binding	88	1520	0.00067	0.023
GO:0032553	F	ribonucleotide binding	88	1520	0.00067	0.023
GO:0008026	F	ATP-dependent helicase activity	12	91	0.00069	0.023
GO:0070035	F	purine NTP-dependent helicase activity	12	91	0.00069	0.023
GO:0016462	F	pyrophosphatase activity	41	578	0.00071	0.023
GO:0017076	F	purine nucleotide binding	92	1611	0.00076	0.024
GO:0005794	C	Golgi apparatus	54	627	5.9e-07	0.00028
GO:0005783	C	endoplasmic reticulum	36	396	1.7e-05	0.004
GO:0044431	C	Golgi apparatus part	23	222	9.8e-05	0.012
GO:0005634	C	nucleus	238	4759	8.5e-05	0.012
GO:0044424	C	intracellular part	457	10420	0.00038	0.023
GO:0044464	C	cell part	501	11688	0.00044	0.023
GO:0005622	C	intracellular	458	10454	0.00042	0.023
GO:0005829	C	cytosol	71	1132	0.0003	0.023
GO:0005623	C	cell	501	11688	0.00044	0.023
GO:0005635	C	nuclear envelope	9	52	0.00057	0.027
GO:0012505	C	endomembrane system	18	185	0.0011	0.046

## Sheet: Cluster 8
Annotated number in query list: 372
Annotated number in background/reference: 13212
Number of significant GO terms: 39
GO term	Ontology	Description	Number in input list	Number in BG/Ref	p-value	FDR
GO:0006412	P	translation	47	367	7.1e-17	2.2e-13
GO:0001510	P	RNA methylation	23	123	1e-11	1.5e-08
GO:0009451	P	RNA modification	27	261	2.5e-08	2.5e-05
GO:0010467	P	gene expression	109	2359	7.3e-08	5.6e-05
GO:0034645	P	cellular macromolecule biosynthetic process	111	2720	2.1e-05	0.013
GO:0009059	P	macromolecule biosynthetic process	112	2769	2.8e-05	0.014
GO:0032259	P	methylation	27	404	5.7e-05	0.024
GO:0043414	P	macromolecule methylation	26	397	0.00011	0.038
GO:0006730	P	one-carbon metabolic process	27	422	0.00011	0.038
GO:0003735	F	structural constituent of ribosome	43	205	1.2e-22	4.2e-20
GO:0005198	F	structural molecule activity	46	279	2.2e-20	3.7e-18
GO:0008131	F	amine oxidase activity	5	15	0.00017	0.014
GO:0016641	F	oxidoreductase activity, acting on the CH-NH2 group of donors, oxygen as acceptor	6	24	0.00014	0.014
GO:0016638	F	oxidoreductase activity, acting on the CH-NH2 group of donors	6	32	0.00053	0.036
GO:0044445	C	cytosolic part	43	130	2.3e-29	9.2e-27
GO:0022626	C	cytosolic ribosome	41	149	1.9e-25	2.6e-23
GO:0033279	C	ribosomal subunit	40	138	1.5e-25	2.6e-23
GO:0005840	C	ribosome	43	242	3.4e-20	3.4e-18
GO:0030529	C	ribonucleoprotein complex	46	298	2.3e-19	1.8e-17
GO:0022625	C	cytosolic large ribosomal subunit	22	59	1.9e-16	1.3e-14
GO:0022627	C	cytosolic small ribosomal subunit	18	46	5.7e-14	3.3e-12
GO:0015934	C	large ribosomal subunit	22	83	7e-14	3.5e-12
GO:0043228	C	non-membrane-bounded organelle	57	680	8e-13	3e-11
GO:0043232	C	intracellular non-membrane-bounded organelle	57	680	8e-13	3e-11
GO:0032991	C	macromolecular complex	82	1243	8.1e-13	3e-11
GO:0015935	C	small ribosomal subunit	18	56	8.9e-13	3e-11
GO:0005829	C	cytosol	69	1132	2e-09	6.3e-08
GO:0044422	C	organelle part	107	2383	4.2e-07	1.1e-05
GO:0044446	C	intracellular organelle part	107	2380	4e-07	1.1e-05
GO:0005730	C	nucleolus	21	194	4.7e-07	1.2e-05
GO:0031981	C	nuclear lumen	27	308	5.4e-07	1.3e-05
GO:0070013	C	intracellular organelle lumen	31	414	1.8e-06	3.9e-05
GO:0043233	C	organelle lumen	31	414	1.8e-06	3.9e-05
GO:0031974	C	membrane-enclosed lumen	31	419	2.3e-06	4.7e-05
GO:0044428	C	nuclear part	31	439	5.7e-06	0.00011
GO:0043229	C	intracellular organelle	296	9176	9.6e-06	0.00018
GO:0043226	C	organelle	296	9179	1e-05	0.00018
GO:0044424	C	intracellular part	318	10420	0.00084	0.014
GO:0005622	C	intracellular	318	10454	0.0012	0.02

## Sheet: Cluster 9
No significant GO term

## Sheet: Cluster 10
No significant GO term
